# Supplementary material for: Zika Virus-Specific IgY Results Are Therapeutic Following a Lethal Zika Virus Challenge without Inducing Antibody-Dependent Enhancement
Source: Viruses. 2019 Mar 26;11(3):301. doi: 10.3390/v11030301 (PMC6466411; doi:10.3390/v11030301)
Supplement: Supplementary file 1 [file viruses-11-00301-s001.zip]

Archive with 7 entries (4 files):
- Zika IgY Supplemental /
- Zika IgY Supplemental /Supplemental Fig 1.docx
- __MACOSX/
- __MACOSX/Zika IgY Supplemental /
- __MACOSX/Zika IgY Supplemental /._Supplemental Fig 1.docx
- Zika IgY Supplemental /Supplemental Table 1.docx
- __MACOSX/Zika IgY Supplemental /._Supplemental Table 1.docx
